# Supplementary material for: Molecular Systematics of the Cape Parrot (Poicephalus robustus): Implications for Taxonomy and Conservation
Source: PLoS One. 2015 Aug 12;10(8):e0133376. doi: 10.1371/journal.pone.0133376 (PMC4534405; doi:10.1371/journal.pone.0133376)
Supplement: S3 Table — (XLSX) [file pone.0133376.s004.xlsx]

## Sheet: S3 Table
S3 Table. The polymorphic information content and null allele frequencies of each locus over all Poicephalus specimens analysed.
All samples (n = 138)
Locus	Mean number of alleles:	Observed Heterozygosity (HO):	Expected Heterozygosity (HE):	Polymorphic information content (PIC):	Null allele frequency (Na):
Prob6	5.625	0.579214	0.628298	0.868	0.146
Prob15	7.125	0.498069	0.759424	0.858	0.198
Prob18	4.25	0.340899	0.525797	0.836	0.229
Prob30	6.625	0.634357	0.648656	0.847	0.074
Prob28	2.875	0.351007	0.397404	0.566	0.145
Prob29	3.25	0.391278	0.453336	0.796	0.264
Prob34	4.5	0.566001	0.607858	0.783	0.151
Prob35	2.25	0.308738	0.306483	0.513	0.189
Prob25	6.375	0.634088	0.684509	0.88	0.123
Prob26	6.875	0.610517	0.722953	0.891	0.15
Prob23	6.875	0.782166	0.770587	0.895	0.063
P. r. robustus (n = 32)							P. r. suahelicus (n = 23)
Locus	Number of alleles:	Observed Heterozygosity (HO):	Expected Heterozygosity (HE):	Polymorphic information content (PIC):	Null allele frequency (Na):		Number of alleles:	Observed Heterozygosity (HO):	Expected Heterozygosity (HE):	Polymorphic information content (PIC):	Null allele frequency (Na):
Prob6	8	0.633333	0.678889	0.631	0.03758		7	0.652174	0.76465	0.728	0.09001
Prob15	8	0.5	0.738281	0.702	0.13592		8	0.565217	0.833648	0.813	0.14614
Prob18	4	0.766667	0.681111	0.618	0		8	0.304348	0.827032	0.804	0.28797
Prob30	7	0.8125	0.790039	0.759	1e-05		10	0.695652	0.81758	0.794	0.04196
Prob28	3	0.625	0.505371	0.393	0		3	0.347826	0.293951	0.262	0
Prob29	4	0.375	0.365723	0.336	0		4	0.391304	0.473535	0.432	0.08305
Prob34	4	0.433333	0.480556	0.431	0.011		6	0.73913	0.73724	0.696	0
Prob35	2	0.40625	0.440918	0.344	0.02599		3	0.478261	0.380907	0.334	0
Prob25	6	0.84375	0.743652	0.702	0		7	0.956522	0.827032	0.803	0
Prob26	8	0.692308	0.68713	0.662	0.04642		10	0.913043	0.857278	0.841	0
Prob23	6	0.75	0.698242	0.658	1e-05		12	0.913043	0.901701	0.893	0
							7.09091
P. r. fuscicollis (n = 26)							P. meyeri (n = 12)
Locus	Number of alleles:	Observed Heterozygosity (HO):	Expected Heterozygosity (HE):	Polymorphic information content (PIC):	Null allele frequency (Na):		Number of alleles:	Observed Heterozygosity (HO):	Expected Heterozygosity (HE):	Polymorphic information content (PIC):	Null allele frequency (Na):
Prob6	7	0.72	0.7376	0.708	1e-05		5	0.416667	0.746528	0.707	0.1759
Prob15	7	0.461538	0.752219	0.711	0.16143		5	0.25	0.729167	0.684	0.27575
Prob18	6	0.5	0.769097	0.732	0.16176		5	0.333333	0.694444	0.641	0.2062
Prob30	5	0.884615	0.643491	0.593	0		11	0.916667	0.885417	0.875	0
Prob28	3	0.5	0.43713	0.357	0		3	0.5	0.600694	0.533	0.06762
Prob29	3	0.28	0.3064	0.278	1e-05		2	0	0.375	0.305	0.29029
Prob34	3	0.423077	0.381657	0.35	0		5	0.583333	0.625	0.575	0
Prob35	2	0.153846	0.260355	0.226	0.11226		4	0.583333	0.579861	0.523	1e-05
Prob25	7	0.461538	0.699704	0.665	0.13381		8	0.666667	0.836806	0.817	0.11367
Prob26	5	0.333333	0.402494	0.383	1e-05		7	0.666667	0.84375	0.824	0.11155
Prob23	7	0.615385	0.739645	0.711	0.06859		8	0.75	0.836806	0.816	0.05319
P. rueppellii (n = 16)							P. cryptoxanthus (n = 14)
Locus	Number of alleles:	Observed Heterozygosity (HO):	Expected Heterozygosity (HE):	Polymorphic information content (PIC):	Null allele frequency (Na):		Number of alleles:	Observed Heterozygosity (HO):	Expected Heterozygosity (HE):	Polymorphic information content (PIC):	Null allele frequency (Na):
Prob6	2	0.25	0.21875	0.195	1e-05		4	0.461538	0.618343	0.561	0.11836
Prob15	9	0.5	0.796875	0.776	0.17842		10	0.571429	0.854592	0.838	0.15611
Prob18	5	0.333333	0.746914	0.709	0.23344		3	0.307692	0.322485	0.29	1e-05
Prob30	8	0.6875	0.806641	0.78	0.053		8	0.714286	0.816327	0.793	0.06352
Prob28	2	0.3125	0.482422	0.366	0.11639		2	0	0.132653	0.124	0.17567
Prob29	2	0	0.408163	0.325	0.30237		5	0.538462	0.62426	0.572	0.00053
Prob34	2	0.0666667	0.42	0.332	0.25979		6	0.714286	0.693878	0.651	0.04462
Prob35	2	0.0625	0.169922	0.155	0.13779		2	0.285714	0.244898	0.215	0
Prob25	7	0.625	0.808594	0.782	0.09452		11	0.769231	0.872781	0.86	0.06464
Prob26	6	0.333333	0.691358	0.66	0.22949		9	0.4	0.845	0.827	0.23825
Prob23	8	0.875	0.835938	0.815	0		5	0.785714	0.709184	0.673	0
P. gulielmi gulielmi (n = 4)							P. g. massaicus (n = 11)
Locus	Number of alleles:	Observed Heterozygosity (HO):	Expected Heterozygosity (HE):	Polymorphic information content (PIC):	Null allele frequency (Na):		Number of alleles:	Observed Heterozygosity (HO):	Expected Heterozygosity (HE):	Polymorphic information content (PIC):	Null allele frequency (Na):
Prob6	3	0.5	0.40625	0.371	0		9	1	0.855372	0.839	0
Prob15	3	0.5	0.59375	0.511	0.04731		7	0.636364	0.77686	0.747	0.07818
Prob18	1	0	0	0	0.001		2	0.181818	0.165289	0.152	1e-05
Prob30	1	0	0	0	0.001		3	0.363636	0.429752	0.385	1e-05
Prob28	2	0.25	0.21875	0.195	1e-05		5	0.272727	0.508264	0.483	0.18806
Prob29	3	1	0.65625	0.582	0		3	0.545455	0.417355	0.36	0
Prob34	4	0.75	0.71875	0.667	0		6	0.818182	0.805785	0.777	0.00744
Prob35	2	0.5	0.375	0.305	0		1	0	0	0	0.001
Prob25	4	0.75	0.6875	0.63	0		1	0	0	0	0.001
Prob26	5	1	0.75	0.712	0		5	0.545455	0.706612	0.659	0.11036
Prob23	3	0.75	0.625	0.555	0		6	0.818182	0.818182	0.792	0
